# Supplementary material for: Enhanced Osteogenesis by Combining Exogenous BMPs with Hydroxyapatite/Aragonite Bone Grafts: In Vitro and In Vivo Studies
Source: J Funct Biomater. 2025 Sep 26;16(10):361. doi: 10.3390/jfb16100361 (PMC12565441; doi:10.3390/jfb16100361)
Supplement: Supplementary file 1 [file jfb-16-00361-s001.zip]

Archive with 1 entries (1 files):
- jfb-3464694-supplementary.pptx
